# Supplementary material for: Let-Us Investigate; A Meta-Analysis of Influencing Factors on Lettuce Crop Yields within Controlled-Environment Agriculture Systems
Source: Plants (Basel). 2023 Jul 12;12(14):2623. doi: 10.3390/plants12142623 (PMC10385570; doi:10.3390/plants12142623)
Supplement: Supplementary file 1 [file plants-12-02623-s001.zip]

Archive with 1 entries (1 files):
- plants-2500938-supplementary.pdf
